# Supplementary material for: The effect of body size evolution and ecology on encephalization in cave bears and extant relatives
Source: BMC Evol Biol. 2017 Jun 5;17:124. doi: 10.1186/s12862-017-0976-1 (PMC5460516; doi:10.1186/s12862-017-0976-1)
Supplement: Supplementary file 1 — Basicranial length, body mass estimates, brain volumes and brain mass for all examined bear skulls. (XLSX 33 kb) [file 12862_2017_976_MOESM1_ESM.xlsx]

## Sheet: Sheet1
Species	Number	SKL	Body Mass (g)	Brain Vol (ml)	Brain Mass (g)
Ailuropoda melanoleuca	MNHN 2000-363	276	135094	280	290.08
Ailuropoda melanoleuca	MNHN A 1729	244	105324	270	279.72
Ailuropoda melanoleuca	ZMB_Mam_17542	258	117889	230	238.28
Ailuropoda melanoleuca	ZMB_Mam_85761	260	119742	320	331.52
Ailuropoda melanoleuca	ZMB_Mam_17246	255	115136	260	269.36
Tremarctos ornatus	ZMB_Mam_6121	226	90219.2	220	227.92
Tremarctos ornatus	ZMB_Mam_34455	204	73358.9	220	227.92
Tremarctos ornatus	ZMUZH 17571	191	64222.5	200	207.2
Tremarctos ornatus	ZMUZH 17597	210	77782.7	210	217.56
Tremarctos ornatus	NMBE 1042648	250	110621	270	279.72
Tremarctos ornatus	ZMA 882 (NBC)	192	64903.6	170	176.12
Tremarctos ornatus	MNHN 1990-696	215	81569.1	220	227.92
Tremarctos ornatus	MNHN 1992-1469	219	84663.7	250	259
Ursus americanus	ZMB_Mam_69392	228	91839.3	230	238.28
Ursus americanus	ZMB_Mam_69390	237	99309.7	250	259
Ursus americanus	ZMB_Mam_23162	263	122549	260	269.36
Ursus americanus	ZMB_Mam_14388	258	117889	270	279.72
Ursus americanus	ZMB_Mam_87102	239	101010	180	186.48
Ursus americanus	ZMB_Mam_87106	218	83884.6	200	207.2
Ursus americanus	ZMB_Mam_87104	286	145164	260	269.36
Ursus americanus	ZMB_Mam_87103	295	154540	340	352.24
Ursus americanus	ZMB_Mam_87101	269	128262	250	259
Ursus americanus	ZMB_Mam_69404	252	112416	250	259
Ursus americanus	NMBE 1021778	242	103587	260	269.36
Ursus americanus	NMBE 1042659	296	155600	290	300.44
Ursus americanus	ZMA no nmb (NBC)	257	116967	240	248.64
Ursus americanus	ZMA 24412 (NBC)	264	123492	300	310.8
Ursus americanus	RN 547 (NBC)	294	153483	310	321.16
Ursus americanus	RN no nmb (NBC)	230	93473.9	220	227.92
Ursus americanus	RN no nmb (NBC)	245	106198	210	217.56
Ursus americanus	RN 16866 (NBC)	239	101010	220	227.92
Ursus americanus	MNHN 2006-442	283	142105	280	290.08
Ursus americanus	MNHN 1990-496	271	130196	280	290.08
Ursus americanus	MNHN 1938-125	254	114226	220	227.92
Ursus americanus	MNHN 1935-194	218	83884.6	210	217.56
Ursus americanus	MNHN 1902-1415	252	112416	230	238.28
Ursus americanus	MNHN Ca. E. 493	261	120674	280	290.08
Ursus americanus	MNHN 2006-418	269	128262	250	259
Ursus americanus	MNHN 1990-495	240	101865	220	227.92
Ursus americanus	MNHN A 2137	253	113319	200	207.2
Ursus americanus	MNHN A 2138	262	121610	230	238.28
Ursus arctos	ZMB_Mam_11069	296	155600	310	321.16
Ursus arctos	ZMB_Mam_5584	296	155600	320	331.52
Ursus arctos	ZMB_Mam_10356	305	165305	340	352.24
Ursus arctos	ZMB_Mam_3386	325	187934	350	362.6
Ursus arctos	ZMB_Mam_14395	287	146191	320	331.52
Ursus arctos	ZMB_Mam_13383	264	123492	300	310.8
Ursus arctos	ZMB_Mam_14402	345	212029	370	383.32
Ursus arctos	ZMB_Mam_12008	340	205867	360	372.96
Ursus arctos	ZMB_Mam_13728	273	132144	310	321.16
Ursus arctos	ZMB_Mam_11377	366	238909	420	435.12
Ursus arctos	ZMB_Mam_14392	383	261855	520	538.72
Ursus arctos	ZMB_Mam_11081	324	186767	420	435.12
Ursus arctos	ZMB_Mam_14391	350	218282	420	435.12
Ursus arctos	ZMB_Mam_13246	292	151382	360	372.96
Ursus arctos	ZMB_Mam_14413	321	183291	350	362.6
Ursus arctos	ZMB_Mam_14401	343	209553	400	414.4
Ursus arctos	ZMB_Mam_14412	314	175306	330	341.88
Ursus arctos	ZMB_Mam_29294	346	213272	420	435.12
Ursus arctos	ZMB_Mam_28473	285	144141	390	404.04
Ursus arctos	ZMB_Mam_22197	267	126343	270	279.72
Ursus arctos	ZMB_Mam_28470	353	222078	350	362.6
Ursus arctos	ZMB_Mam_15637	311	171940	320	331.52
Ursus arctos	ZMB_Mam_45395	340	205867	420	435.12
Ursus arctos	ZMB_Mam_35488	297	156664	290	300.44
Ursus arctos	ZMB_Mam_37701	320	182139	410	424.76
Ursus arctos	ZMB_Mam_45413	248	108841	250	259
Ursus arctos	ZMB_Mam_48858	293	152431	320	331.52
Ursus arctos	ZMB_Mam_87121	281	140083	320	331.52
Ursus arctos	ZMB_Mam_87110	299	158802	320	331.52
Ursus arctos	ZMB_Mam_69343	229	92654.7	250	259
Ursus arctos	ZMB_Mam_69366	307	167502	330	341.88
Ursus arctos	ZMB_Mam_69344	284	143121	300	310.8
Ursus arctos	ZMB_Mam_52810	373	248229	420	435.12
Ursus arctos	ZMB_Mam_69341	343	209553	390	404.04
Ursus arctos	ZMB_Mam_51247	294	153483	370	383.32
Ursus arctos	ZMB_Mam_69369	349	217024	440	455.84
Ursus arctos	ZMB_Mam_69394	317	178706	440	455.84
Ursus arctos	ZMB_Mam_69368	316	177569	370	383.32
Ursus arctos	ZMB_Mam_69342	256	116050	250	259
Ursus arctos	ZMB_Mam_87131	293	152431	350	362.6
Ursus arctos	ZMB_Mam_93300	295	154540	350	362.6
Ursus arctos	ZMB_Mam_87147	304	164212	360	372.96
Ursus arctos	ZMUZH 10310	314	175306	350	362.6
Ursus arctos	ZMUZH 10158	302	162037	370	383.32
Ursus arctos	NMBE 1054621	358	228478	400	414.4
Ursus arctos horribilis	NMBE 1054540	364	236279	420	435.12
Ursus arctos	NMBE 1042563	268	127301	260	269.36
Ursus arctos	NMBE 1042418	358	228478	400	414.4
Ursus arctos	NMBE 1030173	356	225907	430	445.48
Ursus arctos	NMBE 1042417	315	176436	360	372.96
Ursus arctos	NMBE 1042343	352	220809	420	435.12
Ursus arctos	NMBE 1042384	295	154540	340	352.24
Ursus arctos	NMBE 1047854	302	162037	320	331.52
Ursus arctos	NMBE 1042355	286	145164	340	352.24
Ursus arctos	NMBE 1042396	295	154540	390	404.04
Ursus arctos	NMBE 1042361	265	124439	330	341.88
Ursus arctos	NMBE 1042364	319	180991	420	435.12
Ursus arctos	NMBE 1042395	361	232362	420	435.12
Ursus arctos	NMBE 1042363	274	133124	340	352.24
Ursus arctos	NMBE 1042426	286	145164	350	362.6
Ursus arctos	NMBE 1042366	292	151382	410	424.76
Ursus arctos	NMBE 1042410	354	223350	490	507.64
Ursus arctos	NMBE 1030241	338	203428	460	476.56
Ursus arctos	NMBE 1042372	274	133124	300	310.8
Ursus arctos	NMBE 1042376	327	190277	390	404.04
Ursus arctos	NMBE 1042369	342	208321	380	393.68
Ursus arctos	NMBE 1042379	355	224627	410	424.76
Ursus arctos	NMBE 1042394	294	153483	420	435.12
Ursus arctos	NMBE 1054620	283	142105	380	393.68
Ursus arctos	NMBE 1042374	288	147222	350	362.6
Ursus arctos	NMBE 1042390	276	135094	310	321.16
Ursus arctos	NMBE 1042381	307	167502	360	372.96
Ursus arctos syriacus	NMBE 1042413	326	189103	370	383.32
Ursus arctos	NMBE 1042414	336	201004	360	372.96
Ursus arctos	NMBE 1042383	307	167502	370	383.32
Ursus arctos	NMBE 1042399	277	136085	310	321.16
Ursus arctos	NMBE 1042393	309	169713	410	424.76
Ursus arctos	NBC 2842/2	275	134107	310	321.16
Ursus arctos	NBC no nmb	347	214519	400	414.4
Ursus arctos	ZAM 9080 (NBC)	322	184446	380	393.68
Ursus arctos syriacus	ZAM 22960 (NBC)	262	121610	270	279.72
Ursus arctos syriacus	ZAM 16874 (NBC)	292	151382	300	310.8
Ursus arctos	ZAM A883 (NBC)	266	125389	200	207.2
Ursus arctos	ZAM 9081 (NBC)	284	143121	320	331.52
Ursus arctos	RN 4876 (NBC)	289	148256	320	331.52
Ursus arctos	ZMA 901 (NBC)	344	210789	480	497.28
Ursus arctos	RN 2254 (NBC)	353	222078	430	445.48
Ursus arctos horribilis	MNHN 2000-482	346	213272	410	424.76
Ursus arctos horribilis	MNHN 1899-21	353	222078	330	341.88
Ursus arctos horribilis	MNHN 2006-446	341	207092	400	414.4
Ursus arctos middendorffi	NMBE 1042555	423	320042	490	507.64
Ursus arctos middendorffi	NMBE 1042557	389	270208	470	486.92
Ursus arctos middendorffi	NMBE 1042556	341	207092	390	404.04
Ursus deningeri	Petralona PEC 1002 (AUTH)	378	254996	330	341.88
Ursus malayanus	ZMB_Mam_8626	225	89414.7	300	310.8
Ursus malayanus	ZMB_Mam_17531	221	86232.8	330	341.88
Ursus malayanus	ZMB_Mam_85773	228	91839.3	380	393.68
Ursus malayanus	ZMB_Mam_17533	214	80804.6	350	362.6
Ursus malayanus	ZMB_Mam_85774	205	74087.1	310	321.16
Ursus malayanus	ZMB_Mam_15638	198	69065.9	260	269.36
Ursus malayanus	ZMB_Mam_17245	200	70482.4	300	310.8
Ursus malayanus	ZMB_Mam_85770	221	86232.8	310	321.16
Ursus malayanus	ZMB_Mam_14377	238	100158	380	393.68
Ursus malayanus	ZMB_Mam_17532	211	78532.7	370	383.32
Ursus malayanus	ZMB_Mam_28472	235	97624.1	400	414.4
Ursus malayanus	ZMUZH 10161	190	63545.1	330	341.88
Ursus malayanus	ZMUZH 13810	210	77782.7	330	341.88
Ursus malayanus	ZMUZH 13116	235	97624.1	350	362.6
Ursus malayanus	ZMUZH 10160	210	77782.7	340	352.24
Ursus malayanus	NMBE 1042692	183	58904.9	260	269.36
Ursus malayanus	NMBE 1042688	238	100158	310	321.16
Ursus malayanus	NMBE 1042689	206	74819	260	269.36
Ursus malayanus	NMBE 1042684	183	58904.9	250	259
Ursus malayanus	NMBE 1042677	182	58256.5	250	259
Ursus malayanus	NBC 4103	217	83109.1	300	310.8
Ursus malayanus	RN 11976 (NBC)	205	74087.1	300	310.8
Ursus malayanus	ZMA 1031 (NBC)	248	108841	390	404.04
Ursus malayanus	ZMA 14039 (NBC)	244	105324	360	372.96
Ursus malayanus	ZMA 1028 (NBC)	248	108841	370	383.32
Ursus malayanus	ZMA 1027 (NBC)	209	77036.3	310	321.16
Ursus malayanus	ZMA 9083 (NBC)	219	84663.7	310	321.16
Ursus malayanus	ZMA 9084 (NBC)	226	90219.2	420	435.12
Ursus malayanus	ZMA 9085 (NBC)	212	79286.4	350	362.6
Ursus malayanus	ZMA 23321 (NBC)	231	94296.6	320	331.52
Ursus malayanus	RN 12212 (NBC)	179	56333	260	269.36
Ursus malayanus	RN 679 (NBC)	182	58256.5	220	227.92
Ursus malayanus	RN 2298 (NBC)	202	71913.4	340	352.24
Ursus malayanus	RN 2628 (NBC)	233	95953.1	370	383.32
Ursus malayanus	RN 4878 (NBC)	239	101010	420	435.12
Ursus malayanus	RN 252 (NBC)	239	101010	380	393.68
Ursus malayanus	RN F152 (NBC)	214	80804.6	360	372.96
Ursus malayanus	RN 907 (NBC)	209	77036.3	320	331.52
Ursus malayanus	RN 3320 (NBC)	217	83109.1	390	404.04
Ursus malayanus	RN 1 (NBC)	221	86232.8	320	331.52
Ursus malayanus	NBC no nmb	225	89414.7	330	341.88
Ursus malayanus	NBC no nmb	225	89414.7	350	362.6
Ursus malayanus	MNHN 1919-62	221	86232.8	350	362.6
Ursus malayanus	MNHN 2006-413	204	73358.9	320	331.52
Ursus malayanus	MNHN 1936-398	211	78532.7	320	331.52
Ursus malayanus	MNHN A 2132	228	91839.3	340	352.24
Ursus malayanus	MNHN 2006-443	219	84663.7	320	331.52
Ursus malayanus	MNHN 2005-708	209	77036.3	350	362.6
Ursus malayanus	MNHN 1914-360	212	79286.4	320	331.52
Ursus malayanus	MNHN no nmb	184	59556.9	250	259
Ursus maritimus	ZMB_Mam_14384	367	240229	550	569.8
Ursus maritimus	ZMB_Mam_14385	382	260476	540	559.44
Ursus maritimus	ZMB_Mam_14383	317	178706	470	486.92
Ursus maritimus	ZMB_Mam_18700	338	203428	470	486.92
Ursus maritimus	ZMB_Mam_18702	334	198595	450	466.2
Ursus maritimus	ZMB_Mam_18693	328	191454	500	518
Ursus maritimus	ZMB_Mam_18695	361	232362	520	538.72
Ursus maritimus	ZMB_Mam_18698	358	228478	490	507.64
Ursus maritimus	ZMB_Mam_18692	334	198595	470	486.92
Ursus maritimus	ZMB_Mam_18697	336	201004	460	476.56
Ursus maritimus	ZMB_Mam_18691	364	236279	520	538.72
Ursus maritimus	ZMB_Mam_18696	324	186767	480	497.28
Ursus maritimus	ZMB_Mam_18706	333	197396	500	518
Ursus maritimus	ZMB_Mam_18712	298	157731	400	414.4
Ursus maritimus	ZMB_Mam_18703	382	260476	590	611.24
Ursus maritimus	ZMB_Mam_18704	382	260476	570	590.52
Ursus maritimus	ZMB_Mam_29544	364	236279	540	559.44
Ursus maritimus	ZMB_Mam_18716	354	223350	510	528.36
Ursus maritimus	ZMB_Mam_18713	300	159877	480	497.28
Ursus maritimus	ZMB_Mam_29543	329	192635	440	455.84
Ursus maritimus	ZMB_Mam_18729	371	245547	520	538.72
Ursus maritimus	ZMB_Mam_43704	363	234969	580	600.88
Ursus maritimus	ZMB_Mam_43703	343	209553	470	486.92
Ursus maritimus	ZMB_Mam_43702	375	250925	550	569.8
Ursus maritimus	ZMB_Mam_29542	321	183291	430	445.48
Ursus maritimus	ZMB_Mam_43719	337	202215	450	466.2
Ursus maritimus	ZMB_Mam_43714	323	185605	440	455.84
Ursus maritimus	ZMB_Mam_43717	317	178706	460	476.56
Ursus maritimus	ZMB_Mam_43707	366	238909	550	569.8
Ursus maritimus	ZMB_Mam_43706	332	196200	450	466.2
Ursus maritimus	ZMB_Mam_43716	334	198595	480	497.28
Ursus maritimus	ZMB_Mam_43705	373	248229	550	569.8
Ursus maritimus	ZMB_Mam_43710	352	220809	500	518
Ursus maritimus	ZMB_Mam_48803	357	227190	580	600.88
Ursus maritimus	ZMB_Mam_69373	388	268807	550	569.8
Ursus maritimus	ZMB_Mam_69375	318	179847	430	445.48
Ursus maritimus	ZMB_Mam_46573	383	261855	540	559.44
Ursus maritimus	ZMB_Mam_48691	314	175306	440	455.84
Ursus maritimus	ZMB_Mam_69374	374	249575	520	538.72
Ursus maritimus	ZMB_Mam_83387	394	277270	540	559.44
Ursus maritimus	ZMUZH 10313	331	195008	460	476.56
Ursus maritimus	ZMUZH 10309	314	175306	410	424.76
Ursus maritimus	PIMUZ 13129	372	246886	510	528.36
Ursus maritimus	RN 2197 (NBC)	363	234969	540	559.44
Ursus maritimus	Rn cat. d. (NBC)	376	252278	480	497.28
Ursus maritimus	Rn cat. c. (NBC)	374	249575	500	518
Ursus maritimus	Rn cat. b. (NBC)	365	237592	500	518
Ursus maritimus	RN 20384 (NBC)	378	254996	530	549.08
Ursus maritimus	RN 20385 (NBC)	326	189103	420	435.12
Ursus maritimus	RN 20386 (NBC)	326	189103	410	424.76
Ursus maritimus	RN 20381 (NBC)	331	195008	430	445.48
Ursus maritimus	ZMA 22185 (NBC)	300	159877	410	424.76
Ursus maritimus	ZMA 1009 (NBC)	357	227190	510	528.36
Ursus maritimus	ZMA 2585 (NBC)	300	159877	380	393.68
Ursus maritimus	NBC 21701	323	185605	410	424.76
Ursus maritimus	NBC 21700	387	267409	540	559.44
Ursus maritimus	RN 20387 (NBC)	342	208321	460	476.56
Ursus maritimus	ZAM 25156 (NBC)	334	198595	410	424.76
Ursus maritimus	ZAM 19653 (NBC)	321	183291	460	476.56
Ursus maritimus	RN 20383 (NBC)	381	259101	490	507.64
Ursus maritimus	RN 19774 (NBC)	373	248229	540	559.44
Ursus maritimus	RN 19772 (NBC)	326	189103	470	486.92
Ursus maritimus	21699 (NBC)	381	259101	540	559.44
Ursus maritimus	RN 20382 (NBC)	333	197396	420	435.12
Ursus maritimus	RN 19773 (NBC)	304	164212	400	414.4
Ursus maritimus	ZAM 17546 (NBC)	379	256361	460	476.56
Ursus maritimus	MNHN 1943-51	357	227190	490	507.64
Ursus maritimus	MNHN 1938-93	331	195008	490	507.64
Ursus maritimus	MNHN 1934-50	308	168606	400	414.4
Ursus maritimus	MNHN 1996-2172	327	190277	410	424.76
Ursus maritimus	MNHN 1985-1874	320	182139	500	518
Ursus maritimus	MNHN 1934-51	318	179847	460	476.56
Ursus maritimus	MNHN 1972-620	312	173058	490	507.64
Ursus maritimus	MNHN 1906-57	358	228478	490	507.64
Ursus maritimus	MNHN 1928-300	320	182139	420	435.12
Ursus maritimus	MNHN 1928-299	285	144141	400	414.4
Ursus maritimus	MNHN 1928-304	314	175306	450	466.2
Ursus maritimus	MNHN 1865-168	376	252278	570	590.52
Ursus maritimus	MNHN 1971-266	320	182139	430	445.48
Ursus maritimus	MNHN 1928-316	325	187934	460	476.56
Ursus maritimus	MNHN 1929-218	328	191454	520	538.72
Ursus maritimus	MNHN 1961-293	337	202215	430	445.48
Ursus spelaeus	Arnsteinhöhle bei Meyerling, A 5547	454	369192	420	435.12
Ursus spelaeus	Conturines, Cu 703	386	266015	420	435.12
Ursus spelaeus	Drachenloch 1	436	340222	450	466.2
Ursus spelaeus	Drachenloch 10	390	271613	370	383.32
Ursus spelaeus	Drachenloch 11	379	256361	350	362.6
Ursus spelaeus	Drachenloch 13	374	249575	420	435.12
Ursus spelaeus	Drachenloch 20	362	233664	310	321.16
Ursus spelaeus	Drachenloch 21	357	227190	360	372.96
Ursus spelaeus	Drachenloch 3	387	267409	450	466.2
Ursus spelaeus	Drachenloch 4	425	323106	440	455.84
Ursus spelaeus	Drachenloch, no nmb	428	327730	410	424.76
Ursus spelaeus	Gamssulzen GS 524	441	348150	380	393.68
Ursus spelaeus	Gamssulzen, 1926/392	-	-	410	424.76
Ursus spelaeus	Jgritzer Höhle bei Elesd, A 5332	465	387485	500	518
Ursus spelaeus	Krzna Jama, A5335	366	238909	320	331.52
Ursus spelaeus	Krzna Jama, no nmb	448	359403	430	445.48
Ursus spelaeus	Medveda Dvorona x	366	238909	400	414.4
Ursus spelaeus	Medvedina Jama, Mj 980	479	411413	470	486.92
Ursus spelaeus	Medvedja Jama 71	433	335510	390	404.04
Ursus spelaeus	Merkensteinhöhle, no nmb	386	266015	330	341.88
Ursus spelaeus	Mixnitz 10	476	406224	440	455.84
Ursus spelaeus	Mixnitz 12	465	387485	460	476.56
Ursus spelaeus	Mixnitz 14	462	382452	400	414.4
Ursus spelaeus	Mixnitz 15	459	377452	450	466.2
Ursus spelaeus	Mixnitz 20	361	232362	360	372.96
Ursus spelaeus	Mixnitz 21	454	369192	410	424.76
Ursus spelaeus	Mixnitz 22	449	361025	480	497.28
Ursus spelaeus	Mixnitz 30	433	335510	390	404.04
Ursus spelaeus	Mixnitz 3000/3/25	385	264625	420	435.12
Ursus spelaeus	Mixnitz 3000/3/31	487	425411	510	528.36
Ursus spelaeus	Mixnitz 3000/3/32	435	338648	470	486.92
Ursus spelaeus	Mixnitz 3000/3/33	442	349746	390	404.04
Ursus spelaeus	Mixnitz 3000/3/34	427	326185	430	445.48
Ursus spelaeus	Mixnitz 3000/3/37	454	369192	450	466.2
Ursus spelaeus	Mixnitz 3000/3/4	396	280120	360	372.96
Ursus spelaeus	Mixnitz 3000/3/44	404	291669	400	414.4
Ursus spelaeus	Mixnitz 3000/3/5	414	306437	420	435.12
Ursus spelaeus	Mixnitz 3000/3/6	475	404502	480	497.28
Ursus spelaeus	Mixnitz 3003/3/36	427	326185	450	466.2
Ursus spelaeus	Mixnitz 3003/3/39	399	284423	350	362.6
Ursus spelaeus	Mixnitz 3003/3/43	407	296061	370	383.32
Ursus spelaeus	Mixnitz 31	443	351346	480	497.28
Ursus spelaeus	Mixnitz 38	423	320042	350	362.6
Ursus spelaeus	Mixnitz 41	419	313959	420	435.12
Ursus spelaeus	Mixnitz 45	391	273022	360	372.96
Ursus spelaeus	Mixnitz 48	375	250925	390	404.04
Ursus spelaeus	Mixnitz 5	475	404502	460	476.56
Ursus spelaeus	Mixnitz 50	363	234969	350	362.6
Ursus spelaeus	Mixnitz 7	474	402784	410	424.76
Ursus spelaeus	Mixnitz 90	370	244212	400	414.4
Ursus spelaeus	Mixnitz 90	454	369192	420	435.12
Ursus spelaeus	Mixnitz F 14	450	362651	390	404.04
Ursus spelaeus	Mixnitz Sch90	364	236279	380	393.68
Ursus spelaeus	Petralona, PEC 1000	454	369192	550	569.8
Ursus spelaeus	Salzofenhöhle 2724	406	294593	440	455.84
Ursus spelaeus	Salzofenhöhle, no nmb	440	346557	410	424.76
Ursus spelaeus	Salzofenhöhle, no nmb	378	254996	430	445.48
Ursus spelaeus	Salzofenhöhle, Q3/23	390	271613	370	383.32
Ursus spelaeus	Salzofenhöhle, Q4/1	390	271613	390	404.04
Ursus spelaeus	Salzofenhöhle, RZ IX 1963	445	354558	480	497.28
Ursus spelaeus	Salzofenhöhle, RZ XI 1963	410	300485	410	424.76
Ursus spelaeus	Salzofenhöhle, SH 53	449	361025	510	528.36
Ursus spelaeus	Salzofenhöhle, SH 62	366	238909	330	341.88
Ursus spelaeus	Salzofenhöhle, SH 62	415	307934	420	435.12
Ursus spelaeus	Schreiberwandhöhle, SR 112	421	316993	430	445.48
Ursus spelaeus	Schwabenreith, SW 185c	418	312447	360	372.96
Ursus spelaeus	Schwabenreith, SW 2052	423	320042	420	435.12
Ursus spelaeus	Schwabenreith, SW 457	378	254996	390	404.04
Ursus spelaeus	Schwabenreith, SW 483	432	333947	440	455.84
Ursus spelaeus	Schwabenreith, SW 512	437	341800	400	414.4
Ursus spelaeus	Schwabenreith, SW 779c	403	290213	420	435.12
Ursus spelaeus	Schwabenreith, SW 849c	391	273022	370	383.32
Ursus spelaeus	Sloupsko-šošůvské jeskyně 70	487	425411	500	518
Ursus spelaeus	Sloupsko-šošůvské jeskyně C 1006	398	282985	370	383.32
Ursus spelaeus	Sloupsko-šošůvské jeskyně, A 5318	470	395948	500	518
Ursus spelaeus	Sloupsko-šošůvské jeskyně, A 5326	469	394248	420	435.12
Ursus spelaeus	Sloupsko-šošůvské jeskyně, A 5329	481	414890	470	486.92
Ursus spelaeus	Sloupsko-šošůvské jeskyně, A 5329	419	313959	370	383.32
Ursus spelaeus	Sloupsko-šošůvské jeskyně, A 5331	424	321573	400	414.4
Ursus spelaeus	Sloupsko-šošůvské jeskyně, A 5543	343	209553	330	341.88
Ursus spelaeus	Sloupsko-šošůvské jeskyně, A 5544	474	402784	500	518
Ursus spelaeus	Sloupsko-šošůvské jeskyně, A 5545	461	380782	430	445.48
Ursus spelaeus	Sloupsko-šošůvské jeskyně, A 5550	374	249575	330	341.88
Ursus spelaeus	Sloupsko-šošůvské jeskyně, A 5552	372	246886	420	435.12
Ursus spelaeus	Sloupsko-šošůvské jeskyně, A 5553	397	281551	360	372.96
Ursus spelaeus	Sloupsko-šošůvské jeskyně, D 4198	484	420134	370	383.32
Ursus spelaeus	Sloupsko-šošůvské jeskyně, D 4204	422	318516	380	393.68
Ursus spelaeus	Sloupsko-šošůvské jeskyně, D 4207	457	374137	430	445.48
Ursus spelaeus	Sloupsko-šošůvské jeskyně, No 2	448	359403	440	455.84
Ursus spelaeus	Sloupsko-šošůvské jeskyně, no nmb	459	377452	500	518
Ursus spelaeus	Sloupsko-šošůvské jeskyně, SL 9	456	372485	450	466.2
Ursus spelaeus	Sundwig, MB. Ma. 5019	439	344968	450	466.2
Ursus spelaeus	Sundwig, St 18445	451	364281	490	507.64
Ursus spelaeus	Vypustekhöhle 1818	468	392551	440	455.84
Ursus spelaeus	Winden, 2678	477	407950	500	518
Ursus spelaeus	Zoolithenhöhle, MB. Ma. 1998	385	264625	350	362.6
Ursus spelaeus	Zoolithenhöhle, MB. Ma. 5017	416	309434	450	466.2
Ursus spelaeus	Zoolithenhöhle, MB. Ma. 5020	462	382452	460	476.56
Ursus spelaeus	Zoolithenhöhle, MB. Ma. 5022	391	273022	350	362.6
Ursus spelaeus	Zoolithenhöhle?, MB. Ma. 2029	382	260476	350	362.6
Ursus thibetanus	ZMB_Mam_17530	288	147222	330	341.88
Ursus thibetanus	ZMB_Mam_69379	236	98465.1	260	269.36
Ursus thibetanus	ZMB_Mam_69383	236	98465.1	250	259
Ursus thibetanus	ZMB_Mam_44367	216	82337.3	180	186.48
Ursus thibetanus	ZMB_Mam_69380	211	78532.7	230	238.28
Ursus thibetanus	ZMB_Mam_56747	243	104454	270	279.72
Ursus thibetanus	ZMB_Mam_87049	220	85446.4	230	238.28
Ursus thibetanus	ZMB_Mam_87043	250	110621	250	259
Ursus thibetanus	ZMB_Mam_87096	212	79286.4	260	269.36
Ursus thibetanus	ZMB_Mam_87050	306	166402	310	321.16
Ursus thibetanus	ZMB_Mam_69399	267	126343	270	279.72
Ursus thibetanus	ZMB_Mam_69396	252	112416	250	259
Ursus thibetanus	ZMB_Mam_69401	247	107956	270	279.72
Ursus thibetanus	NMBE 1042650	252	112416	230	238.28
Ursus thibetanus	NMBE 1042743	264	123492	250	259
Ursus thibetanus	R. Cat. a. (NBC)	296	155600	360	372.96
Ursus thibetanus	ZAM 11689 (NBC)	273	132144	300	310.8
Ursus thibetanus	ZAM 9082 (NBC)	250	110621	240	248.64
Ursus thibetanus	ZAM 14038 (NBC)	258	117889	260	269.36
Ursus thibetanus	ZAM 1026 (NBC)	257	116967	270	279.72
Ursus thibetanus	ZAM 9222 (NBC)	249	109729	290	300.44
Ursus thibetanus	R. Cat. c. (NBC)	263	122549	240	248.64
Ursus thibetanus	RN 4126 (NBC)	256	116050	300	310.8
Ursus thibetanus	MNHN 1964-244	215	81569.1	280	290.08
Ursus thibetanus	MNHN 2006-419	263	122549	260	269.36
Ursus thibetanus	MNHN 1986-345	252	112416	330	341.88
Ursus thibetanus	MNHN 1870-533	248	108841	300	310.8
Ursus thibetanus	MNHN 2005-415	252	112416	240	248.64
Ursus thibetanus	MNHN 1979-60	277	136085	400	414.4
Ursus ursinus	ZMB_Mam_70510	290	149295	270	279.72
Ursus ursinus	ZMB_Mam_15579	309	169713	300	310.8
Ursus ursinus	ZMB_Mam_45074	301	160955	300	310.8
Ursus ursinus	ZMB_Mam_56748	301	160955	270	279.72
Ursus ursinus	ZMB_Mam_87142	304	164212	300	310.8
Ursus ursinus	ZMB_Mam_13384	285	144141	280	290.08
Ursus ursinus	ZMUZH 13260	267	126343	300	310.8
Ursus ursinus	NMBE 1042812	265	124439	240	248.64
Ursus ursinus	NMBE 1039369	277	136085	260	269.36
Ursus ursinus	ZAM 1025 (NBC)	295	154540	320	331.52
Ursus ursinus	ZMUZH 885	267	126343	270	279.72
Ursus ursinus	ZAM 20465 (NBC)	274	133124	270	279.72
Ursus ursinus	RN 2444 (NBC)	301	160955	280	290.08
Ursus ursinus	RN 2418 (NBC)	269	128262	280	290.08
Ursus ursinus	RN 345 (NBC)	292	151382	250	259
Ursus ursinus	MNHN 2006-559	321	183291	340	352.24
Ursus ursinus	MNHN 1883-59	267	126343	270	279.72
