# Supplementary material for: The effect of body size evolution and ecology on encephalization in cave bears and extant relatives
Source: BMC Evol Biol. 2017 Jun 5;17:124. doi: 10.1186/s12862-017-0976-1 (PMC5460516; doi:10.1186/s12862-017-0976-1)
Supplement: Supplementary file 2 — Data subset of brain volume estimates based on external measurements by Finarelli [74] and glass bead method. (XLSX 12 kb) [file 12862_2017_976_MOESM2_ESM.xlsx]

## Sheet: Sheet1
Species	Cat No	W (mm)	L (mm)	H (mm)	Finarelli 2006 (ml Brain Volume)	Glass Beads (ml Brain Volume)
Ursus malayanus	NMBE 1042677	83	121	55	144.391	250
Ursus malayanus	NMBE 1042684	87	133	57	163.471	250
Ursus malayanus	NMBE 1042688	95	163	67	229.671	310
Ursus malayanus	NMBE 1042689	88	144	56	166.441	260
Ursus malayanus	NMBE 1042692	88	130	51	146.476	260
Ursus malayanus	ZMUZH 10160	99	156	61	216.435	340
Ursus malayanus	ZMUZH 10161	100	142	55	191.324	330
Ursus malayanus	ZMUZH 13116	108	164	63	253.659	350
Ursus malayanus	ZMUZH 13810	96	155	57	193.353	330
Ursus arctos	NMBE 1030173	100	200	86	338.222	430
Ursus arctos	NMBE 1030241	100	219	89	359.769	460
Ursus arctos	NMBE 1042343	109	240	103	480.777	420
Ursus arctos	NMBE 1042355	96	178	72	257.466	340
Ursus arctos	NMBE 1042361	95	158	70	238.497	330
Ursus arctos	NMBE 1042363	94	167	69	235.374	340
Ursus arctos	NMBE 1042364	95	191	82	297.431	420
Ursus arctos	NMBE 1042366	101	177	80	306.578	410
Ursus arctos	NMBE 1042369	102	212	93	383.031	380
Ursus arctos	NMBE 1042372	96	158	69	238.031	300
Ursus arctos	NMBE 1042374	98	176	74	271.226	350
Ursus arctos	NMBE 1042376	108	200	89	386.754	390
Ursus arctos	NMBE 1042379	107	221	85	374.349	410
Ursus arctos	NMBE 1042381	101	181	93	361.889	360
Ursus arctos	NMBE 1042383	98	197	86	328.263	370
Ursus arctos	NMBE 1042384	95	167	77	267.976	340
Ursus arctos	NMBE 1042390	93	168	75	254.08	310
Ursus arctos	NMBE 1042393	101	185	79	306.285	410
Ursus arctos	NMBE 1042394	104	186	79	318.366	420
Ursus arctos	NMBE 1042395	105	214	89	380.299	420
Ursus arctos	NMBE 1042396	99	170	81	299.448	390
Ursus arctos	NMBE 1042399	91	168	68	222.779	310
Ursus arctos	NMBE 1042410	108	214	89	394.151	490
Ursus arctos	NMBE 1042414	105	209	88	373.292	360
Ursus arctos	NMBE 1042417	102	185	78	305.982	360
Ursus arctos	NMBE 1042418	122	224	104	549.727	400
Ursus arctos	NMBE 1042426	94	171	71	244.225	350
Ursus arctos	NMBE 1042563	93	162	61	202.038	260
Ursus arctos	NMBE 1047854	98	164	70	250.705	320
Ursus arctos	NMBE 1054620	100	181	71	268.429	380
Ursus arctos	NMBE 1054621	116	236	85	422.48	400
Ursus arctos	ZMUZH 10158	105	193	80	329.98	370
Ursus arctos	ZMUZH 10310	104	182	85	341.965	350
Ursus arctos syriacus	NMBE 1042413	100	218	91	367.872	370
Ursus spelaeus	Drachenloch 1	118	268	111	593.684	450
Ursus spelaeus	Drachenloch 10	112	228	93	440.216	370
Ursus spelaeus	Drachenloch 11	108	217	92	409.843	350
Ursus spelaeus	Drachenloch 13	114	214	95	452.395	420
Ursus spelaeus	Drachenloch 20	109	211	88	392.489	310
Ursus spelaeus	Drachenloch 21	108	202	92	401.705	360
Ursus spelaeus	Drachenloch 3	118	223	103	520.917	450
Ursus spelaeus	Drachenloch 4	116	247	113	578.662	440
Ursus spelaeus	Drachenloch No Nmb	111	232	110	522.539	410
Ursus spelaeus	Petralona, PEC 1000	131	285	113	702.91	550
Ursus spelaeus	Zoolithenhöhle, MB. Ma. 1998	112	209	97	449.233	350
Ursus spelaeus	Zoolithenhöhle, MB. Ma. 5017	120	233	105	549.827	450
Ursus spelaeus	Zoolithenhöhle, MB. Ma. 5020	118	254	110	579.249	460
Ursus spelaeus	Zoolithenhöhle, MB. Ma. 5022	110	221	104	480.175	350
Ursus spelaeus	Zoolithenhöhle?, MB. Ma. 2029	110	218	96	439.43	350
