# Supplementary material for: The effect of body size evolution and ecology on encephalization in cave bears and extant relatives
Source: BMC Evol Biol. 2017 Jun 5;17:124. doi: 10.1186/s12862-017-0976-1 (PMC5460516; doi:10.1186/s12862-017-0976-1)
Supplement: Supplementary file 4 — Additional results for slope and intercept pairwise comparisons. (XLSX 31 kb) [file 12862_2017_976_MOESM4_ESM.xlsx]

## Sheet: Slope_Intercept_A. melanoleuca
Comparison slopes based on Ailuropoda melanoleuca
log10brain_mass(g)~log10body_mass(g)*Species	Estimate	Std. Error	t-value	p-value
(Intercept)	1.1051	2.5564	0.432	0.666
log10body_mass(g)	0.2646	0.5039	0.525	0.6
Tremarctos ornatus	-2.0347	2.7221	-0.747	0.455
Ursus americanus	-2.0429	2.607	-0.784	0.434
Ursus arctos	-1.6805	2.5655	-0.655	0.513
Ursus malayanus	-1.7887	2.5826	-0.693	0.489
Ursus maritimus	-1.3405	2.5785	-0.52	0.603
Ursus spelaeus	-1.1197	2.5712	-0.435	0.663
Ursus thibetanus	-1.2548	2.5964	-0.483	0.629
Ursus ursinus	-0.8364	2.7271	-0.307	0.759
log10body_mass(g):Tremarctos ornatus	0.4053	0.5388	0.752	0.452
log10body_mass(g):Ursus americanus	0.3957	0.5139	0.77	0.442
log10body_mass(g):Ursus arctos	0.3362	0.5056	0.665	0.507
log10body_mass(g):Ursus malayanus	0.3895	0.5094	0.765	0.445
log10body_mass(g):Ursus maritimus	0.2864	0.5079	0.564	0.573
log10body_mass(g):Ursus spelaeus	0.2161	0.5064	0.427	0.67
log10body_mass(g):Ursus thibetanus	0.2497	0.5119	0.488	0.626
log10body_mass(g):Ursus ursinus	0.1606	0.5364	0.299	0.765
Comparison intercepts based on Ailuropoda melanoleuca
log10brain_mass(g)~log10body_mass(g)+Species	Estimate	Std. Error	t-value	p-value
(Intercept)	-0.419945	0.124393	-3.376	0.000807
log10body_mass(g)	0.565244	0.024278	23.282	<0.0001
Tremarctos ornatus	0.003359	0.022692	0.148	0.882412
Ursus americanus	-0.036613	0.019001	-1.927	0.054697
Ursus arctos	0.030632	0.018409	1.664	0.096904
Ursus malayanus	0.172503	0.018777	9.187	<0.0001
Ursus maritimus	0.108559	0.018995	5.715	<0.0001
Ursus spelaeus	-0.059638	0.020743	-2.875	0.004254
Ursus thibetanus	0.012932	0.018959	0.682	0.495582
Ursus ursinus	-0.034676	0.020033	-1.731	0.084225

## Sheet: Slope_Intercept_T. ornatus
Comparison slopes based on Tremarctos ornatus
log10brain_mass(g)~log10body_mass(g)*Species	Estimate	Std. Error	t-value	p-value
(Intercept)	-0.929558	0.935397	-0.994	0.320952
log10body_mass(g)	0.669893	0.190805	3.511	0.000498
Ailuropoda melanoleuca	2.03471	2.72212	0.747	0.455227
Ursus americanus	-0.008207	1.06613	-0.008	0.993862
Ursus arctos	0.354186	0.960144	0.369	0.71241
Ursus malayanus	0.245972	1.00479	0.245	0.806739
Ursus maritimus	0.694165	0.994307	0.698	0.485503
Ursus spelaeus	0.914996	0.97515	0.938	0.34866
Ursus thibetanus	0.779858	1.03974	0.75	0.453674
Ursus ursinus	1.19829	1.33296	0.899	0.369222
log10body_mass(g):Ailuropoda melanoleuca	-0.405289	0.538835	-0.752	0.452407
log10body_mass(g):Ursus americanus	-0.009595	0.215903	-0.044	0.964577
log10body_mass(g):Ursus arctos	-0.069131	0.195232	-0.354	0.723457
log10body_mass(g):Ursus malayanus	-0.015815	0.204916	-0.077	0.938521
log10body_mass(g):Ursus maritimus	-0.118935	0.201055	-0.592	0.554491
log10body_mass(g):Ursus spelaeus	-0.189169	0.197269	-0.959	0.338179
log10body_mass(g):Ursus thibetanus	-0.15563	0.210938	-0.738	0.461077
log10body_mass(g):Ursus ursinus	-0.244712	0.264981	-0.924	0.356311
Comparison intercepts based on Tremarctos ornatus
log10brain_mass(g)~log10body_mass(g)+Species	Estimate	Std. Error	t-value	p-value
(Intercept)	-0.416587	0.119807	-3.477	0.000562
log10body_mass(g)	0.565244	0.024278	23.282	<0.0001
Ailuropoda melanoleuca	-0.003359	0.022692	-0.148	0.882412
Ursus americanus	-0.039971	0.016165	-2.473	0.013825
Ursus arctos	0.027274	0.016573	1.646	0.100615
Ursus malayanus	0.169145	0.014902	11.35	<0.0001
Ursus maritimus	0.1052	0.017689	5.947	<0.0001
Ursus spelaeus	-0.062997	0.020473	-3.077	0.002234
Ursus thibetanus	0.009573	0.016021	0.598	0.550488
Ursus ursinus	-0.038034	0.017949	-2.119	0.0347

## Sheet: Slope_Intercept_U. americanus
Comparison slopes based on Ursus americanus
log10brain_mass(g)~log10body_mass(g)*Species	Estimate	Std. Error	t-value	p-value
(Intercept)	-0.937765	0.511527	-1.833	0.0675
log10body_mass(g)	0.660298	0.101033	6.535	<0.0001
Ailuropoda melanoleuca	2.04291	2.60704	0.784	0.4337
Tremarctos ornatus	0.008207	1.06613	0.008	0.9939
Ursus arctos	0.362392	0.555489	0.652	0.5145
Ursus malayanus	0.254179	0.629518	0.404	0.6866
Ursus maritimus	0.702371	0.612648	1.146	0.2523
Ursus spelaeus	0.923202	0.581042	1.589	0.1129
Ursus thibetanus	0.788064	0.683928	1.152	0.2499
Ursus ursinus	1.20649	1.07865	1.119	0.264
log10body_mass(g):Ailuropoda melanoleuca	-0.395694	0.51395	-0.77	0.4418
log10body_mass(g):Tremarctos ornatus	0.009595	0.215903	0.044	0.9646
log10body_mass(g):Ursus arctos	-0.059536	0.109163	-0.545	0.5858
log10body_mass(g):Ursus malayanus	-0.00622	0.125665	-0.049	0.9605
log10body_mass(g):Ursus maritimus	-0.10934	0.119266	-0.917	0.3598
log10body_mass(g):Ursus spelaeus	-0.179574	0.112766	-1.592	0.1121
log10body_mass(g):Ursus thibetanus	-0.146035	0.135262	-1.08	0.281
log10body_mass(g):Ursus ursinus	-0.235117	0.2098	-1.121	0.2631
Comparison intercepts based on Ursus americanus
log10brain_mass(g)~log10body_mass(g)+Species	Estimate	Std. Error	t-value	p-value
(Intercept)	-0.456558	0.123127	-3.708	0.000238
log10body_mass(g)	0.565244	0.024278	23.282	<0.0001
Ailuropoda melanoleuca	0.036613	0.019001	1.927	0.054697
Tremarctos ornatus	0.039971	0.016165	2.473	0.013825
Ursus arctos	0.067245	0.009456	7.112	<0.0001
Ursus malayanus	0.209116	0.009954	21.009	<0.0001
Ursus maritimus	0.145171	0.010598	13.699	<0.0001
Ursus spelaeus	-0.023025	0.013564	-1.698	0.090378
Ursus thibetanus	0.049544	0.010375	4.776	<0.0001
Ursus ursinus	0.001937	0.012284	0.158	0.874806

## Sheet: Slope_Intercept_U. arctos
Comparison slopes based on Ursus arctos
log10brain_mass(g)~log10body_mass(g)*Species	Estimate	Std. Error	t-value	p-value
(Intercept)	-0.57537	0.21658	-2.657	0.00821
log10body_mass(g)	0.60076	0.04134	14.533	<0.0001
Ailuropoda melanoleuca	1.68052	2.56552	0.655	0.51282
Tremarctos ornatus	-0.35419	0.96014	-0.369	0.71241
Ursus americanus	-0.36239	0.55549	-0.652	0.51454
Ursus malayanus	-0.10821	0.42608	-0.254	0.79965
Ursus maritimus	0.33998	0.40073	0.848	0.39673
Ursus spelaeus	0.56081	0.35051	1.6	0.11041
Ursus thibetanus	0.42567	0.503	0.846	0.39791
Ursus ursinus	0.8441	0.97403	0.867	0.38669
log10body_mass(g):Ailuropoda melanoleuca	-0.33616	0.50561	-0.665	0.50654
log10body_mass(g):Tremarctos ornatus	0.06913	0.19523	0.354	0.72346
log10body_mass(g):Ursus americanus	0.05954	0.10916	0.545	0.5858
log10body_mass(g):Ursus malayanus	0.05332	0.0854	0.624	0.53278
log10body_mass(g):Ursus maritimus	-0.0498	0.07567	-0.658	0.51079
log10body_mass(g):Ursus spelaeus	-0.12004	0.06494	-1.848	0.06529
log10body_mass(g):Ursus thibetanus	-0.0865	0.09898	-0.874	0.3827
log10body_mass(g):Ursus ursinus	-0.17558	0.18846	-0.932	0.35208
Comparison intercepts based on Ursus arctos
log10brain_mass(g)~log10body_mass(g)+Species	Estimate	Std. Error	t-value	p-value
(Intercept)	-0.389313	0.127241	-3.06	0.00236
log10body_mass(g)	0.565244	0.024278	23.282	<0.0001
Ailuropoda melanoleuca	-0.030632	0.018409	-1.664	0.0969
Tremarctos ornatus	-0.027274	0.016573	-1.646	0.10062
Ursus americanus	-0.067245	0.009456	-7.112	<0.0001
Ursus malayanus	0.141871	0.010526	13.478	<0.0001
Ursus maritimus	0.077927	0.006246	12.476	<0.0001
Ursus spelaeus	-0.09027	0.008535	-10.576	<0.0001
Ursus thibetanus	-0.0177	0.00953	-1.857	0.06399
Ursus ursinus	-0.065308	0.010477	-6.233	<0.0001

## Sheet: Slope_Intercept_U. malayanus
Comparison slopes based on Ursus malayanus
log10brain_mass(g)~log10body_mass(g)*Species	Estimate	Std. Error	t-value	p-value
(Intercept)	-0.68359	0.36692	-1.863	0.0632
log10body_mass(g)	0.65408	0.07473	8.753	<0.0001
Ailuropoda melanoleuca	1.78873	2.58256	0.693	0.489
Tremarctos ornatus	-0.24597	1.00479	-0.245	0.8067
Ursus americanus	-0.25418	0.62952	-0.404	0.6866
Ursus arctos	0.10821	0.42608	0.254	0.7996
Ursus maritimus	0.44819	0.49831	0.899	0.369
Ursus spelaeus	0.66902	0.45889	1.458	0.1457
Ursus thibetanus	0.53389	0.58372	0.915	0.3609
Ursus ursinus	0.95232	1.01807	0.935	0.3501
log10body_mass(g):Ailuropoda melanoleuca	-0.38947	0.50943	-0.765	0.445
log10body_mass(g):Tremarctos ornatus	0.01581	0.20492	0.077	0.9385
log10body_mass(g):Ursus americanus	0.00622	0.12566	0.049	0.9605
log10body_mass(g):Ursus arctos	-0.05332	0.0854	-0.624	0.5328
log10body_mass(g):Ursus maritimus	-0.10312	0.09798	-1.052	0.2933
log10body_mass(g):Ursus spelaeus	-0.17335	0.08996	-1.927	0.0547
log10body_mass(g):Ursus thibetanus	-0.13981	0.11693	-1.196	0.2325
log10body_mass(g):Ursus ursinus	-0.2289	0.19848	-1.153	0.2495
Comparison intercepts based on Ursus malayanus
log10brain_mass(g)~log10body_mass(g)+Species	Estimate	Std. Error	t-value	p-value
(Intercept)	-0.247442	0.119323	-2.074	0.0387
log10body_mass(g)	0.565244	0.024278	23.282	<0.0001
Ailuropoda melanoleuca	-0.172503	0.018777	-9.187	<0.0001
Tremarctos ornatus	-0.169145	0.014902	-11.35	<0.0001
Ursus americanus	-0.209116	0.009954	-21.009	<0.0001
Ursus arctos	-0.141871	0.010526	-13.478	<0.0001
Ursus maritimus	-0.063944	0.012178	-5.251	<0.0001
Ursus spelaeus	-0.232141	0.015901	-14.599	<0.0001
Ursus thibetanus	-0.159571	0.009726	-16.407	<0.0001
Ursus ursinus	-0.207179	0.012609	-16.431	<0.0001

## Sheet: Slope_Intercept_U. maritimus
Comparison slopes based on Ursus maritimus
log10brain_mass(g)~log10body_mass(g)*Species	Estimate	Std. Error	t-value	p-value
(Intercept)	-0.23539	0.33716	-0.698	0.485
log10body_mass(g)	0.55096	0.06338	8.693	<0.0001
Ailuropoda melanoleuca	1.34054	2.5785	0.52	0.603
Tremarctos ornatus	-0.69416	0.99431	-0.698	0.486
Ursus americanus	-0.70237	0.61265	-1.146	0.252
Ursus arctos	-0.33998	0.40073	-0.848	0.397
Ursus malayanus	-0.44819	0.49831	-0.899	0.369
Ursus spelaeus	0.22083	0.43546	0.507	0.612
Ursus thibetanus	0.08569	0.56549	0.152	0.88
Ursus ursinus	0.50412	1.00772	0.5	0.617
log10body_mass(g):Ailuropoda melanoleuca	-0.28635	0.50789	-0.564	0.573
log10body_mass(g):Tremarctos ornatus	0.11893	0.20106	0.592	0.554
log10body_mass(g):Ursus americanus	0.10934	0.11927	0.917	0.36
log10body_mass(g):Ursus arctos	0.0498	0.07567	0.658	0.511
log10body_mass(g):Ursus malayanus	0.10312	0.09798	1.052	0.293
log10body_mass(g):Ursus spelaeus	-0.07023	0.08078	-0.869	0.385
log10body_mass(g):Ursus thibetanus	-0.0367	0.11002	-0.334	0.739
log10body_mass(g):Ursus ursinus	-0.12578	0.19449	-0.647	0.518
Comparison intercepts based on Ursus maritimus
log10brain_mass(g)~log10body_mass(g)+Species	Estimate	Std. Error	t-value	p-value
(Intercept)	-0.311387	0.129217	-2.41	0.0164
log10body_mass(g)	0.565244	0.024278	23.282	<0.0001
Ailuropoda melanoleuca	-0.108559	0.018995	-5.715	<0.0001
Tremarctos ornatus	-0.1052	0.017689	-5.947	<0.0001
Ursus americanus	-0.145171	0.010598	-13.699	<0.0001
Ursus arctos	-0.077927	0.006246	-12.476	<0.0001
Ursus malayanus	0.063944	0.012178	5.251	<0.0001
Ursus spelaeus	-0.168197	0.007332	-22.94	<0.0001
Ursus thibetanus	-0.095627	0.010732	-8.911	<0.0001
Ursus ursinus	-0.143235	0.011087	-12.919	<0.0001

## Sheet: Slope_Intercept_U. spelaeus
Comparison slopes based on Ursus spelaeus
log10brain_mass(g)~log10body_mass(g)*Species	Estimate	Std. Error	t-value	p-value
(Intercept)	-0.01456	0.27559	-0.053	0.9579
log10body_mass(g)	0.48072	0.05008	9.598	<0.0001
Ailuropoda melanoleuca	1.11971	2.57117	0.435	0.6634
Tremarctos ornatus	-0.915	0.97515	-0.938	0.3487
Ursus americanus	-0.9232	0.58104	-1.589	0.1129
Ursus arctos	-0.56081	0.35051	-1.6	0.1104
Ursus malayanus	-0.66902	0.45889	-1.458	0.1457
Ursus maritimus	-0.22083	0.43546	-0.507	0.6124
Ursus thibetanus	-0.13514	0.53108	-0.254	0.7993
Ursus ursinus	0.28329	0.98882	0.286	0.7747
log10body_mass(g):Ailuropoda melanoleuca	-0.21612	0.5064	-0.427	0.6698
log10body_mass(g):Tremarctos ornatus	0.18917	0.19727	0.959	0.3382
log10body_mass(g):Ursus americanus	0.17957	0.11277	1.592	0.1121
log10body_mass(g):Ursus arctos	0.12004	0.06494	1.848	0.0653
log10body_mass(g):Ursus malayanus	0.17335	0.08996	1.927	0.0547
log10body_mass(g):Ursus maritimus	0.07023	0.08078	0.869	0.3851
log10body_mass(g):Ursus thibetanus	0.03354	0.10294	0.326	0.7447
log10body_mass(g):Ursus ursinus	-0.05554	0.19057	-0.291	0.7709
Comparison intercepts based on Ursus spelaeus
log10brain_mass(g)~log10body_mass(g)+Species	Estimate	Std. Error	t-value	p-value
(Intercept)	-0.479583	0.133631	-3.589	0.000373
log10body_mass(g)	0.565244	0.024278	23.282	<0.0001
Ailuropoda melanoleuca	0.059638	0.020743	2.875	0.004254
Tremarctos ornatus	0.062997	0.020473	3.077	0.002234
Ursus americanus	0.023025	0.013564	1.698	0.090378
Ursus arctos	0.09027	0.008535	10.576	<0.0001
Ursus malayanus	0.232141	0.015901	14.599	<0.0001
Ursus maritimus	0.168197	0.007332	22.94	<0.0001
Ursus thibetanus	0.07257	0.013788	5.263	<0.0001
Ursus ursinus	0.024962	0.01314	1.9	0.058187

## Sheet: Slope_Intercept_U. thibetanus
Comparison slopes based on Ursus thibetanus
log10brain_mass(g)~log10body_mass(g)*Species	Estimate	Std. Error	t-value	p-value
(Intercept)	-0.1497	0.45398	-0.33	0.742
log10body_mass(g)	0.51426	0.08993	5.718	<0.0001
Ailuropoda melanoleuca	1.25485	2.59636	0.483	0.629
Tremarctos ornatus	-0.77986	1.03974	-0.75	0.454
Ursus americanus	-0.78806	0.68393	-1.152	0.25
Ursus arctos	-0.42567	0.503	-0.846	0.398
Ursus malayanus	-0.53389	0.58372	-0.915	0.361
Ursus maritimus	-0.08569	0.56549	-0.152	0.88
Ursus spelaeus	0.13514	0.53108	0.254	0.799
Ursus ursinus	0.41843	1.05258	0.398	0.691
log10body_mass(g):Ailuropoda melanoleuca	-0.24966	0.51188	-0.488	0.626
log10body_mass(g):Tremarctos ornatus	0.15563	0.21094	0.738	0.461
log10body_mass(g):Ursus americanus	0.14604	0.13526	1.08	0.281
log10body_mass(g):Ursus arctos	0.0865	0.09898	0.874	0.383
log10body_mass(g):Ursus malayanus	0.13981	0.11693	1.196	0.233
log10body_mass(g):Ursus maritimus	0.0367	0.11002	0.334	0.739
log10body_mass(g):Ursus spelaeus	-0.03354	0.10294	-0.326	0.745
log10body_mass(g):Ursus ursinus	-0.08908	0.20469	-0.435	0.664
Comparison intercepts based on Ursus thibetanus
log10brain_mass(g)~log10body_mass(g)+Species	Estimate	Std. Error	t-value	p-value
(Intercept)	-0.407014	0.12275	-3.316	0.000997
log10body_mass(g)	0.565244	0.024278	23.282	<0.0001
Ailuropoda melanoleuca	-0.012932	0.018959	-0.682	0.495582
Tremarctos ornatus	-0.009573	0.016021	-0.598	0.550488
Ursus americanus	-0.049544	0.010375	-4.776	<0.0001
Ursus arctos	0.0177	0.00953	1.857	0.063991
Ursus malayanus	0.159571	0.009726	16.407	<0.0001
Ursus maritimus	0.095627	0.010732	8.911	<0.0001
Ursus spelaeus	-0.07257	0.013788	-5.263	<0.0001
Ursus ursinus	-0.047608	0.012288	-3.874	0.000125

## Sheet: Slope_Intercept_U. ursinus
Comparison slopes based on Ursus ursinus
log10brain_mass(g)~log10body_mass(g)*Species	Estimate	Std. Error	t-value	p-value
(Intercept)	0.26873	0.94964	0.283	0.7773
log10body_mass(g)	0.42518	0.18387	2.312	0.0213
Ailuropoda melanoleuca	0.83642	2.72705	0.307	0.7592
Tremarctos ornatus	-1.19829	1.33296	-0.899	0.3692
Ursus americanus	-1.20649	1.07865	-1.119	0.264
Ursus arctos	-0.8441	0.97403	-0.867	0.3867
Ursus malayanus	-0.95232	1.01807	-0.935	0.3501
Ursus maritimus	-0.50412	1.00772	-0.5	0.6172
Ursus spelaeus	-0.28329	0.98882	-0.286	0.7747
Ursus thibetanus	-0.41843	1.05258	-0.398	0.6912
log10body_mass(g):Ailuropoda melanoleuca	-0.16058	0.53642	-0.299	0.7648
log10body_mass(g):Tremarctos ornatus	0.24471	0.26498	0.924	0.3563
log10body_mass(g):Ursus americanus	0.23512	0.2098	1.121	0.2631
log10body_mass(g):Ursus arctos	0.17558	0.18846	0.932	0.3521
log10body_mass(g):Ursus malayanus	0.2289	0.19848	1.153	0.2495
log10body_mass(g):Ursus maritimus	0.12578	0.19449	0.647	0.5182
log10body_mass(g):Ursus spelaeus	0.05554	0.19057	0.291	0.7709
log10body_mass(g):Ursus thibetanus	0.08908	0.20469	0.435	0.6636
Comparison intercepts based on Ursus ursinus
log10brain_mass(g)~log10body_mass(g)+Species	Estimate	Std. Error	t-value	p-value
(Intercept)	-0.454621	0.12574	-3.616	0.000338
log10body_mass(g)	0.565244	0.024278	23.282	<0.0001
Ailuropoda melanoleuca	0.034676	0.020033	1.731	0.084225
Tremarctos ornatus	0.038034	0.017949	2.119	0.0347
Ursus americanus	-0.001937	0.012284	-0.158	0.874806
Ursus arctos	0.065308	0.010477	6.233	<0.0001
Ursus malayanus	0.207179	0.012609	16.431	<0.0001
Ursus maritimus	0.143235	0.011087	12.919	<0.0001
Ursus spelaeus	-0.024962	0.01314	-1.9	0.058187
Ursus thibetanus	0.047608	0.012288	3.874	0.000125
