# Supplementary material for: The effect of body size evolution and ecology on encephalization in cave bears and extant relatives
Source: BMC Evol Biol. 2017 Jun 5;17:124. doi: 10.1186/s12862-017-0976-1 (PMC5460516; doi:10.1186/s12862-017-0976-1)
Supplement: Supplementary file 5 — Node values for ancestral stage reconstructions. (XLSX 13 kb) [file 12862_2017_976_MOESM5_ESM.xlsx]

## Sheet: log10 Brain Weight (g)
	Derived	Node	Difference %	Difference %
Ursus maritimus	2.6954	2.62209	102.796	2.79574
Ursus arctos	2.5717	2.62209	98.0781	-1.92187
Ursus spelaeus	2.6303	2.61168	100.713	0.713031
U.a+U.m	2.62209	2.61168	100.399	0.398796
Ursus malayanus	2.5277	2.50328	100.976	0.975575
U.a+U.t	2.47548	2.50328	98.8896	-1.11038
Ursus thibetanus	2.4459	2.47548	98.805	-1.19503
Ursus americanus	2.405	2.47548	97.1528	-2.84723
U.m+U.a+U.t	2.50328	2.50778	99.8207	-0.179338
U.a+U.m+U.s	2.61168	2.50778	104.143	4.14319
U.m+U.a+U.t+U.a+U.m+U.s	2.50778	2.4928	100.601	0.600673
Ursus ursinus	2.4646	2.4928	98.8686	-1.13135
U.m+U.a+U.t+U.a+U.m+U.s+U.u	2.4928	2.4427	102.051	2.05113
Tremarctos ornatus	2.3541	2.4427	96.3729	-3.62711
U.m+U.a+U.t+U.a+U.m+U.s+U.u+T.o	2.4427	2.44314	99.9818	-0.0182269
Ailuropoda melanoleuca	2.4474	2.44314	100.174	0.174169

## Sheet: log10 Body Weight (g)
	Derived	Node	Difference %	Difference %
Ursus maritimus	5.3195	5.30398	100.293	0.292685
Ursus arctos	5.2384	5.30398	98.7636	-1.23636
Ursus spelaeus	5.5019	5.32673	103.289	3.28857
U.a+U.m	5.30398	5.32673	99.5729	-0.42711
Ursus malayanus	4.9097	5.1094	96.0914	-3.90856
U.a+U.t	5.0899	5.1094	99.6183	-0.381678
Ursus thibetanus	5.0472	5.0899	99.161	-0.838968
Ursus americanus	5.0624	5.0899	99.4597	-0.540338
U.m+U.a+U.t	5.1094	5.12199	99.7543	-0.245668
U.a+U.m+U.s	5.32673	5.12199	103.997	3.99727
U.m+U.a+U.t+U.a+U.m+U.s	5.12199	5.12039	100.031	0.0312213
Ursus ursinus	5.1645	5.12039	100.861	0.861486
U.m+U.a+U.t+U.a+U.m+U.s+U.u	5.12039	5.04697	101.455	1.45463
Tremarctos ornatus	4.9018	5.04697	97.1236	-2.87645
U.m+U.a+U.t+U.a+U.m+U.s+U.u+T.o	5.04697	5.04942	99.9515	-0.0484553
Ailuropoda melanoleuca	5.0728	5.04942	100.463	0.463017
